# Supplementary material for: First Immunoassay for Measuring Isoaspartate in Human Serum Albumin
Source: Molecules. 2021 Nov 5;26(21):6709. doi: 10.3390/molecules26216709 (PMC8587401; doi:10.3390/molecules26216709)
Supplement: Supplementary file 1 [file molecules-26-06709-s001.zip]

Archive with 1 entries (1 files):
- molecules-1392177-supplementary.pdf
